# Supplementary material for: Report about term infants with severe hyperbilirubinemia undergoing exchange transfusion in Southwestern China during an 11-year period, from 2001 to 2011
Source: PLoS One. 2017 Jun 29;12(6):e0179550. doi: 10.1371/journal.pone.0179550 (PMC5491324; doi:10.1371/journal.pone.0179550)
Supplement: S1 File — (ZIP) [file pone.0179550.s001.zip]

Archive with 3 entries (2 files):
- ethics approval/
- ethics approval/certification of English translation of ethics approval.tif
- ethics approval/ethics approval.tif
